# Supplementary material for: Pericytes contribute to pulmonary vascular remodeling via HIF2α signaling
Source: EMBO Rep. 2024 Jan 19;25(2):13. doi: 10.1038/s44319-023-00054-w (PMC10897382; doi:10.1038/s44319-023-00054-w)
Supplement: Supplementary file 2 — Movie EV1 [file 44319_2023_54_MOESM2_ESM.zip › README.txt]

Movie EV1. 3D video of NG2HIF2α OE whole lung lobe vasculature under normoxia.
