# Supplementary material for: Pericytes contribute to pulmonary vascular remodeling via HIF2α signaling
Source: EMBO Rep. 2024 Jan 19;25(2):13. doi: 10.1038/s44319-023-00054-w (PMC10897382; doi:10.1038/s44319-023-00054-w)
Supplement: Supplementary file 3 — Movie EV2 [file 44319_2023_54_MOESM3_ESM.zip]

Archive with 2 entries (2 files):
- README.txt
- Movie EV2.mp4
