# Supplementary material for: Pericytes contribute to pulmonary vascular remodeling via HIF2α signaling
Source: EMBO Rep. 2024 Jan 19;25(2):13. doi: 10.1038/s44319-023-00054-w (PMC10897382; doi:10.1038/s44319-023-00054-w)
Supplement: Supplementary file 4 — Movie EV3 [file 44319_2023_54_MOESM4_ESM.zip › README.txt]

Movie EV3. Video of parasternal short-axis views at mid-papillary level of NG2HIF2α OE lung under normoxia by echo.
