# Supplementary material for: Pericytes contribute to pulmonary vascular remodeling via HIF2α signaling
Source: EMBO Rep. 2024 Jan 19;25(2):13. doi: 10.1038/s44319-023-00054-w (PMC10897382; doi:10.1038/s44319-023-00054-w)
Supplement: Supplementary file 6 — Movie EV5 [file 44319_2023_54_MOESM6_ESM.zip › README.txt]

Movie EV5. Video of parasternal short-axis views at mid-papillary level of NG2HIF2α KO lung under normoxia by echo.
