# Supplementary material for: Pericytes contribute to pulmonary vascular remodeling via HIF2α signaling
Source: EMBO Rep. 2024 Jan 19;25(2):13. doi: 10.1038/s44319-023-00054-w (PMC10897382; doi:10.1038/s44319-023-00054-w)
Supplement: Supplementary file 10 — Source Data Fig. 1 [file 44319_2023_54_MOESM10_ESM.zip]

Archive with 12 entries (8 files):
- Figure 1/
- Figure 1/1F/
- Figure 1/1F/1F.xlsx
- Figure 1/1G/
- Figure 1/1G/Fig 1G quantification.xlsx
- Figure 1/1G/Fig 1G-WB-control.tif
- Figure 1/1G/Fig 1G-WB.tif
- Figure 1/1H/
- Figure 1/1H/Fig 1H IPAH all.JPG
- Figure 1/1H/Fig 1H-control-all.JPG
- Figure 1/1H/Fig 1H-IPAH-3g5 hif2a.JPG
- Figure 1/1H/Fig1H-control-3g5 hif2a.JPG
