# Supplementary material for: Pericytes contribute to pulmonary vascular remodeling via HIF2α signaling
Source: EMBO Rep. 2024 Jan 19;25(2):13. doi: 10.1038/s44319-023-00054-w (PMC10897382; doi:10.1038/s44319-023-00054-w)
Supplement: Supplementary file 10 — Source Data Fig. 1 [file 44319_2023_54_MOESM10_ESM.zip › Figure 1/1F/1F.xlsx]

## Sheet: Sheet1
	EPAS1	Healthy PCs		IPAH PCs
		1		2.50471
		0.916715		3.6876
		0.803597		2.14924
		0.988195		1.94322
	PHD2	Healthy PCs		IPAH PCs
		1		0.830706
		0.921272		0.839427
		1.60895		0.635041
		1.29485		0.513079
