# Supplementary material for: Pericytes contribute to pulmonary vascular remodeling via HIF2α signaling
Source: EMBO Rep. 2024 Jan 19;25(2):13. doi: 10.1038/s44319-023-00054-w (PMC10897382; doi:10.1038/s44319-023-00054-w)
Supplement: Supplementary file 10 — Source Data Fig. 1 [file 44319_2023_54_MOESM10_ESM.zip › Figure 1/1G/Fig 1G quantification.xlsx]

## Sheet: Sheet1
HIF2a band intensity after normalized to GAPDH
Healthy Pericyte
0.532751	0.760484	0.805537	0.568896
IPAH Pericyte
1.89584	1.93699	2.32063	0.836841
Paired t test
P value	0.0306
P value summary	*
Significantly different (P < 0.05)?	Yes
One- or two-tailed P value?	Two-tailed
t, df	t=3.865, df=3
Number of pairs	4
