# Supplementary material for: Pericytes contribute to pulmonary vascular remodeling via HIF2α signaling
Source: EMBO Rep. 2024 Jan 19;25(2):13. doi: 10.1038/s44319-023-00054-w (PMC10897382; doi:10.1038/s44319-023-00054-w)
Supplement: Supplementary file 11 — Source Data Fig. 2 [file 44319_2023_54_MOESM11_ESM.zip]

Archive with 42 entries (37 files):
- Figure 2/2A/
- Figure 2/2A/2A.xlsx
- Figure 2/2A/GAPDH.tif
- Figure 2/2A/HIF2a.tif
- Figure 2/2B/
- Figure 2/2B/1_PC_Norm.bmp
- Figure 2/2B/1_PC_Norm.tif
- Figure 2/2B/2_PC_Hx.bmp
- Figure 2/2B/2_PC_Hx.tif
- Figure 2/2B/2B.xlsx
- Figure 2/2B/3_PC HIF2a OE_Norm.bmp
- Figure 2/2B/3_PC HIF2a OE_Norm.tif
- Figure 2/2B/4_PC HIF2a OE_Hx_.bmp
- Figure 2/2B/4_PC HIF2a OE_Hx_.tif
- Figure 2/2C/
- Figure 2/2C/1_PC_Norm_HIF2a-Green_DAPI-Blue.bmp
- Figure 2/2C/1_PC_Norm_SM22-Green_Calponin-Red_DAPI-Blue.bmp
- Figure 2/2C/2_PC HIF2a_Norm_HIF2a-Green_DAPI-Blue.bmp
- Figure 2/2C/2_PC HIF2a_Norm_SM22-Green_Calponin-Red_DAPI-Blue.bmp
- Figure 2/2C/2C.xlsx
- Figure 2/2C/3_PC_Hx_HIF2a-Green_DAPI-Blue.bmp
- Figure 2/2C/3_PC_Hx_SM22-Green_Calponin-Red_DAPI-Blue.bmp
- Figure 2/2C/4_PC HIF2a_Hx_HIF2a-Green_DAPI-Blue.bmp
- Figure 2/2C/4_PC HIF2a_Hx_SM22-Green_Calponin-Red_DAPI-Blue.bmp
- Figure 2/2D/
- Figure 2/2D/1_EC only_BF.tif
- Figure 2/2D/1_EC only_RG.jpg
- Figure 2/2D/2_EC_PC_BF.tif
- Figure 2/2D/2_EC_PC_RG.jpg
- Figure 2/2D/2D.xlsx
- Figure 2/2D/3_EC_PC HIF2a_BF.tif
- Figure 2/2D/3_EC_PC HIF2a_RG.jpg
- Figure 2/2D/4-PC+EC+Hx _RG.tif
- Figure 2/2D/4-PC+EC+Hx_BF.tif
- Figure 2/2D/5_EC_PC HIF2a_Hx_BF.tif
- Figure 2/2D/5_EC_PC HIF2a_Hx_RG.jpg
- Figure 2/2E/
- Figure 2/2E/1_PC_Norm.jpeg
- Figure 2/2E/2_PC_Hx.jpeg
- Figure 2/2E/2E.xlsx
- Figure 2/2E/3_PC HIF2a_Norm.jpeg
- Figure 2/2E/4_PC HIF2a_Hx.jpeg
