# Supplementary material for: Pericytes contribute to pulmonary vascular remodeling via HIF2α signaling
Source: EMBO Rep. 2024 Jan 19;25(2):13. doi: 10.1038/s44319-023-00054-w (PMC10897382; doi:10.1038/s44319-023-00054-w)
Supplement: Supplementary file 11 — Source Data Fig. 2 [file 44319_2023_54_MOESM11_ESM.zip › Figure 2/2A/2A.xlsx]

## Sheet: Sheet1
	Figure 2A qPCR data							Figure 2A WB quantification data
	EPAS1	Ctrl-Norm	Ctrl-Hx	HIF2a-Norm	HIF2a-Hx			EPAS1	Ctrl-Norm	Ctrl-Hx	HIF2a-Norm	HIF2a-Hx
	MEAN	1	19.1528	21.9026	100.294			MEAN	1	1.92445	1.01801	3.76168
	SD	0.102766	6.47913	2.83872	30.3948			SD	0.25965	0.410122	0.355434	0.719849
	N	3	3	3	3			N	3	3	3	3
