# Supplementary material for: Pericytes contribute to pulmonary vascular remodeling via HIF2α signaling
Source: EMBO Rep. 2024 Jan 19;25(2):13. doi: 10.1038/s44319-023-00054-w (PMC10897382; doi:10.1038/s44319-023-00054-w)
Supplement: Supplementary file 11 — Source Data Fig. 2 [file 44319_2023_54_MOESM11_ESM.zip › Figure 2/2B/2B.xlsx]

## Sheet: Sheet1
	Figure 2B polarity data
		Ctrl-Norm	Ctrl-Hx	HIF2a-Norm	HIF2a-Hx
	MEAN	13	8	14	8
	SD	11	7	11	5
	N	15	6	12	4
