# Supplementary material for: Pericytes contribute to pulmonary vascular remodeling via HIF2α signaling
Source: EMBO Rep. 2024 Jan 19;25(2):13. doi: 10.1038/s44319-023-00054-w (PMC10897382; doi:10.1038/s44319-023-00054-w)
Supplement: Supplementary file 11 — Source Data Fig. 2 [file 44319_2023_54_MOESM11_ESM.zip › Figure 2/2C/2C.xlsx]

## Sheet: Sheet1
	Figure 2C SM22 data						Figure 2C Calponin data
		Ctrl-Norm	Ctrl-Hx	HIF2a-Norm	HIF2a-Hx			Ctrl-Norm	Ctrl-Hx	HIF2a-Norm	HIF2a-Hx
	Sample 1	74.53	100.61	64.71	139.41		Sample 1	3	5	2	8
	Sample 2	84.78	111.92	103.79	121.54		Sample 2	2	6	4	5
	Sample 3	94.55	122.71	94.11	123.87		Sample 3	2	3	2	8
	Sample 4	82.09	96.04	82.62	119.75		Sample 4	3	5	3	6
