# Supplementary material for: Pericytes contribute to pulmonary vascular remodeling via HIF2α signaling
Source: EMBO Rep. 2024 Jan 19;25(2):13. doi: 10.1038/s44319-023-00054-w (PMC10897382; doi:10.1038/s44319-023-00054-w)
Supplement: Supplementary file 11 — Source Data Fig. 2 [file 44319_2023_54_MOESM11_ESM.zip › Figure 2/2D/2D.xlsx]

## Sheet: Sheet1
	Figure 2D Loops data						Figure 2D Tube length data
		EC only	EC+PC	EC+PC HIF2a	EC+PC HIF2a Hx			EC only	EC+PC	EC+PC HIF2a	EC+PC HIF2a Hx
	Sample 1	10	15	18	7		Sample 1	47480.5	51403.5	44396.6	36520.9
	Sample 2	9	17	15	8		Sample 2	46245.6	48904.2	51408.5	33854.4
	Sample 3	8	17	13	8		Sample 3	38988.2	56752.5	46991.8	32942.1
	Sample 4	10	13	12	10		Sample 4	42850.1	498784	53458.5	34183.9
