# Supplementary material for: Pericytes contribute to pulmonary vascular remodeling via HIF2α signaling
Source: EMBO Rep. 2024 Jan 19;25(2):13. doi: 10.1038/s44319-023-00054-w (PMC10897382; doi:10.1038/s44319-023-00054-w)
Supplement: Supplementary file 11 — Source Data Fig. 2 [file 44319_2023_54_MOESM11_ESM.zip › Figure 2/2E/2E.xlsx]

## Sheet: Sheet1
	Figure 2E Contractility data
		Ctrl-Norm	Ctrl-Hx	HIF2a-Norm	HIF2a-Hx
	MEAN	79.3433	22.1474	31.3851	7.72116
	SD	13.904	11.4077	2.23494	1.7361
	N	4	4	4	4
