# Supplementary material for: Pericytes contribute to pulmonary vascular remodeling via HIF2α signaling
Source: EMBO Rep. 2024 Jan 19;25(2):13. doi: 10.1038/s44319-023-00054-w (PMC10897382; doi:10.1038/s44319-023-00054-w)
Supplement: Supplementary file 12 — Source Data Fig. 4 [file 44319_2023_54_MOESM12_ESM.zip]

Archive with 31 entries (27 files):
- 4B/
- 4B/1_WT-Norm.tif
- 4B/2_WT-Hx.tif
- 4B/3_NG2 HIF2a OE norm.tif
- 4B/4_NG2 HIF2a OE Hx.tif
- 4B/5_NG2 HIF2a KO norm.tif
- 4B/6_NG2 HIF2a KO Hx.tif
- 4B/Fig4B-NG2hif2a-KO-3wkhx.tif
- 4D/
- 4D/1_NG2_WT_Normoxia_HIF2a-Red_CD31-Green.bmp
- 4D/1_NG2_WT_Normoxia_HIF2a-Red_SMA-Magenta.bmp
- 4D/1_NG2_WT_Normoxia_Merge.bmp
- 4D/2_NG2_HIF2a OE_Normoxia_HIF2a-Red_CD31-Green.bmp
- 4D/2_NG2_HIF2a OE_Normoxia_HIF2a-Red_SMA-Magenta.bmp
- 4D/2_NG2_HIF2a OE_Normoxia_Merge.bmp
- 4D/3_NG2_HIF2a KO_Normoxia_HIF2a-Red_CD31-Green.bmp
- 4D/3_NG2_HIF2a KO_Normoxia_HIF2a-Red_SMA-Magenta.bmp
- 4D/3_NG2_HIF2a KO_Normoxia_Merge.bmp
- 4D/4_NG2_WT_Hx_HIF2a-Red_CD31-Green.bmp
- 4D/4_NG2_WT_Hx_HIF2a-Red_SMA-Magenta.bmp
- 4D/4_NG2_WT_Hx_Merge.bmp
- 4D/5_NG2_HIF2a OE_Hx_HIF2a-Red_CD31-Green.bmp
- 4D/5_NG2_HIF2a OE_Hx_HIF2a-Red_SMA-Magenta.bmp
- 4D/5_NG2_HIF2a OE_Hx_Merge.bmp
- 4D/6_NG2_HIF2a KO_Hx_HIF2a-Red_CD31-Green.bmp
- 4D/6_NG2_HIF2a KO_Hx_HIF2a-Red_SMA-Magenta.bmp
- 4D/6_NG2_HIF2a KO_Hx_Merge.bmp
- 4E/
- 4E/4E.xlsx
- 4F/
- 4F/4F.xlsx
