# Supplementary material for: Pericytes contribute to pulmonary vascular remodeling via HIF2α signaling
Source: EMBO Rep. 2024 Jan 19;25(2):13. doi: 10.1038/s44319-023-00054-w (PMC10897382; doi:10.1038/s44319-023-00054-w)
Supplement: Supplementary file 12 — Source Data Fig. 4 [file 44319_2023_54_MOESM12_ESM.zip › 4E/4E.xlsx]

## Sheet: Sheet1
	Figure 4E Degree of Muscularization
		None			Partially			Fully
		Mean	SD	N	Mean	SD	N	Mean	SD	N
	WT norm	62.222	3.849	3	37.777	3.849	3	0	0	3
	WT Hx	24.206	9.548	3	59.457	13.746	3	16.335	5.175	3
	NG2 HIF2a OE Norm	55.714	5.15	3	44.282	5.15	3	0	0	3
	NG2 HIF2a OE Hx	8.333	7.216	3	45.833	19.094	3	45.833	19.094	3
	NG2 HIF2a KO Norm	64.476	10.722	3	33.968	5.74	3	0	0	3
	NG2 HIF2a KO Hx	24.222	6.938	3	58.666	5.773	3	16.555	5.091	3
