# Supplementary material for: Pericytes contribute to pulmonary vascular remodeling via HIF2α signaling
Source: EMBO Rep. 2024 Jan 19;25(2):13. doi: 10.1038/s44319-023-00054-w (PMC10897382; doi:10.1038/s44319-023-00054-w)
Supplement: Supplementary file 12 — Source Data Fig. 4 [file 44319_2023_54_MOESM12_ESM.zip › 4F/4F.xlsx]

## Sheet: Sheet1
	Figure 4F Vessel wall thickness
	WT norm	2.14	1.84	1.43	1.72	2.27	2.15	1.93	1.56	2.71	1.8	1.95	2.27	2.24	2.39
	WT Hx	4.02	3.74	3.21	3.26	1.87	3.69	3.12	3.01	1.86	3.35	3.86	2.03	3.83	2.66	3.86	3.33
	NG2 HIF2a OE Norm	1.87	2.56	2.21	2.23	1.87	2.06	2.21	1.69	1.7	1.44	2.59	1.68	1.87	2.67
	NG2 HIF2a OE Hx	4.74	4.33	4.62	4.72	2.84	4.34	4.31	4.13	3.86	3.16	5.81	5.11	3.52	2.92	2.87	3.95
	NG2 HIF2a KO Norm	2.39	3.25	1.46	1.53	2.09	1.64	1.35	1.97	2.58	1.87	1.76	2.09
	NG2 HIF2a KO Hx	2.56	3.4	2.15	2.73	1.07	2.15	2.13	2.2	3.53	4.21	3.36	1.68
