# Supplementary material for: Pericytes contribute to pulmonary vascular remodeling via HIF2α signaling
Source: EMBO Rep. 2024 Jan 19;25(2):13. doi: 10.1038/s44319-023-00054-w (PMC10897382; doi:10.1038/s44319-023-00054-w)
Supplement: Supplementary file 13 — Source Data Fig. 5 [file 44319_2023_54_MOESM13_ESM.zip]

Archive with 27 entries (22 files):
- 5A/
- 5A/5A.xlsx
- 5B/
- 5B/5B.xlsx
- 5C/
- 5C/1_WT_Normoxia_Lectin-Green_Merge.bmp
- 5C/1_WT_Normoxia_Microbeads-Red.bmp
- 5C/2_WT_Hx_Lectin-Green_Merge.bmp
- 5C/2_WT_Hx_Microbeads-Red.bmp
- 5C/3_NG2-HIF2a_Normoxia_Lectin-Green_Merge.bmp
- 5C/3_NG2-HIF2a_Normoxia_Microbeads-Red.bmp
- 5C/4_NG2-HIF2a_Hx_Lectin-Green_Merge.bmp
- 5C/4_NG2-HIF2a_Hx_Microbeads-Red.bmp
- 5C/5_NG2-HIF2a KO_Normoxia_Lectin-Green_Merge.bmp
- 5C/5_NG2-HIF2a KO_Normoxia_Microbeads-Red.bmp
- 5C/6_NG2-HIF2a KO_Hx_Lectin-Green_Merge.bmp
- 5C/6_NG2-HIF2a KO_Hx_Microbeads-Red.bmp
- 5D/
- 5D/5D.xlsx
- 5E/
- 5E/1_WT_Norm.jpg
- 5E/2_WT_Hx.jpg
- 5E/3_NG2 HIF2a OE_Norm.png
- 5E/4_NG2 HIF2a OE_Hx.tif
- 5E/5_NG2 HIF2a KO_Norm.jpg
- 5E/5E.xlsx
- 5E/6_NG2 HIF2a KO_Hx.jpg
