# Supplementary material for: Pericytes contribute to pulmonary vascular remodeling via HIF2α signaling
Source: EMBO Rep. 2024 Jan 19;25(2):13. doi: 10.1038/s44319-023-00054-w (PMC10897382; doi:10.1038/s44319-023-00054-w)
Supplement: Supplementary file 13 — Source Data Fig. 5 [file 44319_2023_54_MOESM13_ESM.zip › 5A/5A.xlsx]

## Sheet: Sheet1
	Figure 5A
		NG2-HIF2a PC			NG2-HIF2a SMC
		Mean	SD	N	Mean	SD	N
	CSPG4	1	0.257234	3	0.377923	0.111803	3
	PDGFRb	1	0.381023	3	1.5332	0.491267	3
