# Supplementary material for: Pericytes contribute to pulmonary vascular remodeling via HIF2α signaling
Source: EMBO Rep. 2024 Jan 19;25(2):13. doi: 10.1038/s44319-023-00054-w (PMC10897382; doi:10.1038/s44319-023-00054-w)
Supplement: Supplementary file 13 — Source Data Fig. 5 [file 44319_2023_54_MOESM13_ESM.zip › 5B/5B.xlsx]

## Sheet: Sheet1
	Figure 5B
		WT PC			WT Hx PC			NG2 HIF2a OE Norm PC			NG2 HIF2a OE Hx PC
		Mean	SD	N	Mean	SD	N	Mean	SD	N	Mean	SD	N
	Epas1	1	0.075454	3	2.17943	0.616321	3	2.20659	0.640789	3	4.32185	1.38423	3
	Sma	1	0.159546	3	1.40777	0.39401	3	1.39567	0.386835	3	2.42518	0.708608	3
