# Supplementary material for: Pericytes contribute to pulmonary vascular remodeling via HIF2α signaling
Source: EMBO Rep. 2024 Jan 19;25(2):13. doi: 10.1038/s44319-023-00054-w (PMC10897382; doi:10.1038/s44319-023-00054-w)
Supplement: Supplementary file 13 — Source Data Fig. 5 [file 44319_2023_54_MOESM13_ESM.zip › 5D/5D.xlsx]

## Sheet: Sheet1
	Figure 5D
		Total intensity						Total intensity
		Mean	SD	N				Mean	SD	N
	WT norm	27351.4	2884.43	5			WT norm	2318.33	348.368	5
	WT Hx	38451.9	2496.63	5			WT Hx	3072.37	668.891	5
	NG2 HIF2a OE Norm	31285.2	3400	5			NG2 HIF2a OE Norm	2720.22	706.624	5
	NG2 HIF2a OE Hx	45738.8	6485.71	5			NG2 HIF2a OE Hx	4277.83	644.011	5
	NG2 HIF2a KO Norm	30210.7	3513.87	5			NG2 HIF2a KO Norm	2817.01	562.409	5
	NG2 HIF2a KO Hx	24758.8	9094.44	5			NG2 HIF2a KO Hx	2230.57	614.535	5
