# Supplementary material for: Pericytes contribute to pulmonary vascular remodeling via HIF2α signaling
Source: EMBO Rep. 2024 Jan 19;25(2):13. doi: 10.1038/s44319-023-00054-w (PMC10897382; doi:10.1038/s44319-023-00054-w)
Supplement: Supplementary file 13 — Source Data Fig. 5 [file 44319_2023_54_MOESM13_ESM.zip › 5E/5E.xlsx]

## Sheet: Sheet1
	Figure 5E
	WT norm	WT Hx	NG2 HIF2a OE Norm	NG2 HIF2a OE Hx	NG2 HIF2a KO Norm	NG2 HIF2a KO Hx
	10487	21067	13782	31287	8697	14206
	10068	22267	12453	33144	9843	14635
	12304	16934	9812	21208	12784	13455
	11863	17846	18344	34568	13587	12587
	14326	18763	13463	25643	10573	13421
	10986	22367	12204	32854	11998	10983
