# Supplementary material for: Pericytes contribute to pulmonary vascular remodeling via HIF2α signaling
Source: EMBO Rep. 2024 Jan 19;25(2):13. doi: 10.1038/s44319-023-00054-w (PMC10897382; doi:10.1038/s44319-023-00054-w)
Supplement: Supplementary file 14 — Source Data Fig. 6 [file 44319_2023_54_MOESM14_ESM.zip]

Archive with 24 entries (13 files):
- 6A/
- 6A/6A.xlsx
- 6B/
- 6B/HIF2a KO 3wk Hx.mp4
- 6B/HIF2a KO Normoxia.mp4
- 6B/HIF2a OE 3wk Hx.mp4
- 6B/HIF2a OE Normoxia.mp4
- 6C/
- 6C/6C.xlsx
- 6E/
- 6E/6E.xlsx
- 6F/
- 6F/1_WT norm/
- 6F/1_WT norm/NG2-Wt_Normoxia.png
- 6F/2_WT Hx/
- 6F/2_WT Hx/NG2-Wt_3wk Hx.png
- 6F/3_NG2 HIF2a OE Norm/
- 6F/3_NG2 HIF2a OE Norm/NG2-HIF2a OE_Normoxia.png
- 6F/4_NG2 HIF2a OE Hx/
- 6F/4_NG2 HIF2a OE Hx/NG2-HIF2a OE_3wk Hx.png
- 6F/5_NG2 HIF2a KO Norm/
- 6F/5_NG2 HIF2a KO Norm/NG2-HIF2a KO_Normoxia.png
- 6F/6_NG2 HIF2a KO Hx/
- 6F/6_NG2 HIF2a KO Hx/NG2-HIF2a KO_3wk Hx.png
