# Supplementary material for: Pericytes contribute to pulmonary vascular remodeling via HIF2α signaling
Source: EMBO Rep. 2024 Jan 19;25(2):13. doi: 10.1038/s44319-023-00054-w (PMC10897382; doi:10.1038/s44319-023-00054-w)
Supplement: Supplementary file 14 — Source Data Fig. 6 [file 44319_2023_54_MOESM14_ESM.zip › 6A/6A.xlsx]

## Sheet: Sheet1
	Figure 6A RVSP								Fulton Index
	WT norm	WT Hx	NG2 HIF2a OE Norm	NG2 HIF2a OE Hx	NG2 HIF2a KO Norm	NG2 HIF2a KO Hx			WT norm	WT Hx	NG2 HIF2a OE Norm	NG2 HIF2a OE Hx	NG2 HIF2a KO Norm	NG2 HIF2a KO Hx
	24.44	29.915	23.01	40.38	24.155	22.353			18.1868	30.734	22.8	28.73	21.476	29.755
	24.08	28.01	24.155	36.53	23.86	21.2			20.96	26.28	19.65	30	23.215	25.61
	23.88	27.04	19.34	43.2	21.876	29.34			22.62	40.1	20.85	30.56	20.69	23.296
	24.36	32.28	24.59	38.32	23.136	33.478			19.7	36.25	20.56	42.6	25.714	26.252
	23.69	31.57	23.16	32.45	22.933	30.787			20.1	34.53	25.24	43.2		27.586
	21.52	25.62	22.32	38.73		31.59			14.95	29.7		35.5		27.343
		25.73	21.41	39.96		32.02			21.68	29.5		41.2		25.925
		31.73		33.11		27.5						37.63
		33.63		37.06		25.29						39.78
		25.91		38.73		28.6
		27.27		32.31		32.21
		27.53		42.344		34.82
		30.47		37.77		27.2
		30.54		34.45
		35.01		40.23
