# Supplementary material for: Pericytes contribute to pulmonary vascular remodeling via HIF2α signaling
Source: EMBO Rep. 2024 Jan 19;25(2):13. doi: 10.1038/s44319-023-00054-w (PMC10897382; doi:10.1038/s44319-023-00054-w)
Supplement: Supplementary file 14 — Source Data Fig. 6 [file 44319_2023_54_MOESM14_ESM.zip › 6C/6C.xlsx]

## Sheet: Sheet1
	Figure 6C RVFAC								RVFWT
	WT norm	WT Hx	NG2 HIF2a OE Norm	NG2 HIF2a OE Hx	NG2 HIF2a KO Norm	NG2 HIF2a KO Hx			WT norm	WT Hx	NG2 HIF2a OE Norm	NG2 HIF2a OE Hx	NG2 HIF2a KO Norm	NG2 HIF2a KO Hx
	52.5	40.9	56.6	27.5	47.5	32.9			0.32	0.42	0.34	0.582	0.38	0.438
	57.8	42.5	50.4	31.2	46.8	44.8			0.3	0.41	0.3	0.545	0.333	0.385
	50.4	35.4	44.8	30.4	51	34.1			0.34	0.405	0.315	0.52	0.296	0.415
			52	26.2	47.3	35.4					0.306	0.448	0.26	0.366
			48	26.3	52	40.3					0.305	0.453	0.344	0.345
			46.4	33.3							0.313			0.352
