# Supplementary material for: Pericytes contribute to pulmonary vascular remodeling via HIF2α signaling
Source: EMBO Rep. 2024 Jan 19;25(2):13. doi: 10.1038/s44319-023-00054-w (PMC10897382; doi:10.1038/s44319-023-00054-w)
Supplement: Supplementary file 14 — Source Data Fig. 6 [file 44319_2023_54_MOESM14_ESM.zip › 6E/6E.xlsx]

## Sheet: Sheet1
	Figure 6E PAPV								PAT								PAT/PET
	WT norm	WT Hx	NG2 HIF2a OE Norm	NG2 HIF2a OE Hx	NG2 HIF2a KO Norm	NG2 HIF2a KO Hx			WT norm	WT Hx	NG2 HIF2a OE Norm	NG2 HIF2a OE Hx	NG2 HIF2a KO Norm	NG2 HIF2a KO Hx			WT norm	WT Hx	NG2 HIF2a OE Norm	NG2 HIF2a OE Hx	NG2 HIF2a KO Norm	NG2 HIF2a KO Hx
	717.057	662.202	728.827	399.13	745.555	560.345			18.55	17.7	19.07	17.5	18.12	18.75			34	30	35	31.67	34.61	33.58
	736.029	649.507	707.186	443.617	734.983	649.149			19.07	17.14	18.03	15.71	19.17	17.14			35	30.56	33	27.15	30.74	31.57
	687.24	631.131	721.52	585.387	723.084	691.893			18.75	17.5	17.5	16.57	17.14	17.14			32	31.33	32.67	28.35	28.56	28.57
			682.701	512.853	705.43	628.931					18.67	16.25	18.33	17.5					30.11	28.56	33.33	28.56
			724.832	549.802	772.513	654.627					18.33	15.71	18.49	17.14					28.22	27.49	33.32	30.47
						635.388					18.75								30.61	26.18		30.62
