# Supplementary material for: Pericytes contribute to pulmonary vascular remodeling via HIF2α signaling
Source: EMBO Rep. 2024 Jan 19;25(2):13. doi: 10.1038/s44319-023-00054-w (PMC10897382; doi:10.1038/s44319-023-00054-w)
Supplement: Supplementary file 15 — Source Data Fig. 7 [file 44319_2023_54_MOESM15_ESM.zip]

Archive with 44 entries (34 files):
- 7C/
- 7C/Day 0.bmp
- 7C/Day 14.jpg
- 7C/Day 2.jpg
- 7C/Day 21.jpg
- 7C/Day 4.jpg
- 7C/Day 7.bmp
- 7D/
- 7D/Fig 7D-NG2hif2a3wkHx_1.tif
- 7D/Fig7D-Hx-NG2hif2a3wkHx_.tif
- 7D/Fig7D-ng2hif2atdT-3wkhx_3.tif
- 7D/Fig7D-NG2HIF2atdTnorm-3.tif
- 7D/Fig7D-NG2HIF2atdTnorm_.tif
- 7D/Fig7D-NG2HIF2atdTnorm_1.tif
- 7D/NG2hif2a3wkHx_C00_z0000.ome_2021-06-30T10-26-34.893.tif
- 7D/ng2hif2a6wkhx_c00_z0000.ome_1_2021-06-30T13-43-27.591.tif
- 7D/ng2hif2a6wkhx_c00_z0000.ome_1_2021-06-30T13-43-39.356.tif
- 7E/
- 7E/1. Day 0/
- 7E/1. Day 0/3_Normoxia_4mg TAM_20x_NG2_HIF2a_SMA_4_Airyscan Processing_z15_t000.bmp
- 7E/1. Day 0/3_Normoxia_4mg TAM_20x_NG2_HIF2a_SMA_4_Airyscan Processing_z15_t000_SMA.bmp
- 7E/1. Day 0/3_Normoxia_4mg TAM_20x_NG2_HIF2a_SMA_4_Airyscan Processing_z15_t000_SMA2.bmp
- 7E/2. Day 2/
- 7E/2. Day 2/Day 2_1_tdT_SMA_DAPI_1_Airyscan Processing_z00_t000_SMA2.bmp
- 7E/2. Day 2/Day 2_1_tdT_SMA_DAPI_1_Airyscan Processing_z02_t000.bmp
- 7E/2. Day 2/Day 2_1_tdT_SMA_DAPI_1_Airyscan Processing_z02_t000_SMA.bmp
- 7E/3. Day 4/
- 7E/3. Day 4/Day 4_1_tdT_SMA_DAPI_2_Airyscan Processing_z16_t000.bmp
- 7E/3. Day 4/Day 4_1_tdT_SMA_DAPI_2_Airyscan Processing_z16_t000_SMA.bmp
- 7E/3. Day 4/Day 4_1_tdT_SMA_DAPI_2_Airyscan Processing_z16_t000_SMA2.bmp
- 7E/4. Day 7/
- 7E/4. Day 7/1_1wk hx_4mg TAM_20x_NG2_HIF2a_SMA_3_Airyscan Processing_z04_t000.bmp
- 7E/4. Day 7/1_1wk hx_4mg TAM_20x_NG2_HIF2a_SMA_3_Airyscan Processing_z27_t000_SMA.bmp
- 7E/4. Day 7/1_1wk hx_4mg TAM_20x_NG2_HIF2a_SMA_3_Airyscan Processing_z27_t000_SMA2.bmp
- 7E/5. Day 14/
- 7E/5. Day 14/5_Day 14_1_tdT_SMA_DAPI_1_Airyscan Processing_z18_t000.bmp
- 7E/5. Day 14/5_Day 14_1_tdT_SMA_DAPI_1_Airyscan Processing_z18_t000_SMA.bmp
- 7E/5. Day 14/5_Day 14_1_tdT_SMA_DAPI_1_Airyscan Processing_z18_t000_SMA2.bmp
- 7E/6. Day 21/
- 7E/6. Day 21/2_3wk hx_4mg TAM_20x_NG2_HIF2a_SMA_1_Airyscan Processing_z13_t000.bmp
- 7E/6. Day 21/2_3wk hx_4mg TAM_20x_NG2_HIF2a_SMA_1_Airyscan Processing_z13_t000_SMA.bmp
- 7E/6. Day 21/2_3wk hx_4mg TAM_20x_NG2_HIF2a_SMA_1_Airyscan Processing_z13_t000_SMA2.bmp
- 7F/
- 7F/7F.xlsx
