# Supplementary material for: Pericytes contribute to pulmonary vascular remodeling via HIF2α signaling
Source: EMBO Rep. 2024 Jan 19;25(2):13. doi: 10.1038/s44319-023-00054-w (PMC10897382; doi:10.1038/s44319-023-00054-w)
Supplement: Supplementary file 15 — Source Data Fig. 7 [file 44319_2023_54_MOESM15_ESM.zip › 7F/7F.xlsx]

## Sheet: Sheet1
	Figure 7F
	<10			10~50			>50
	Mean	SD	N	Mean	SD	N	Mean	SD	N
Day 0	92.238	0.924	5	7.761	0.924	5	0	0	5
Day 2	86.266	1.759	5	13.733	1.759	5	0	0	5
Day 4	76.296	2.566	5	17.16	2.627	5	6.543	0.932	5
Day 7	70.309	11.082	5	20.12	7.397	5	9.569	3.749	5
Day 14	62.807	5.639	5	21.378	6.262	5	15.814	3.668	5
Day 21	47.172	4.029	5	25.669	2.526	5	27.158	4.179	5
