# Supplementary material for: Pericytes contribute to pulmonary vascular remodeling via HIF2α signaling
Source: EMBO Rep. 2024 Jan 19;25(2):13. doi: 10.1038/s44319-023-00054-w (PMC10897382; doi:10.1038/s44319-023-00054-w)
Supplement: Supplementary file 16 — Source Data Fig. 8 [file 44319_2023_54_MOESM16_ESM.zip]

Archive with 30 entries (26 files):
- 8A/
- 8A/8A.xlsx
- 8B/
- 8B/1_NG2-HIF2a_3wk Hx_Merge.bmp
- 8B/1_NG2-HIF2a_3wk Hx_Red-NG2_Green-CD31.bmp
- 8B/1_NG2-HIF2a_3wk Hx_Red-NG2_White-SMA.bmp
- 8B/2_NG2-HIF2a_3wk Hx_AMD3100_Merge.bmp
- 8B/2_NG2-HIF2a_3wk Hx_AMD3100_Red-NG2_Green-CD31.bmp
- 8B/2_NG2-HIF2a_3wk Hx_AMD3100_Red-NG2_White-SMA.bmp
- 8B/3_NG2-HIF2a_3wk Hx_Merge.bmp
- 8B/3_NG2-HIF2a_3wk Hx_Red-HIF2a_Green-PDGFRb.bmp
- 8B/3_NG2-HIF2a_3wk Hx_Red-HIF2a_White-SMA.bmp
- 8B/4_NG2-HIF2a_3wk Hx_AMD3100_Merge.bmp
- 8B/4_NG2-HIF2a_3wk Hx_AMD3100_Red-HIF2a_Green-PDGFRb.bmp
- 8B/4_NG2-HIF2a_3wk Hx_AMD3100_Red-HIF2a_White-SMA.bmp
- 8D/
- 8D/8D.xlsx
- 8E/
- 8E/1_WT_3wk Hx_PBS_Merge.bmp
- 8E/1_WT_3wk Hx_PBS_Red-NG2_Green-CD31.bmp
- 8E/1_WT_3wk Hx_PBS_Red-NG2_White-SMA.bmp
- 8E/2_WT_3wk Hx_AMD3100_Merge.bmp
- 8E/2_WT_3wk Hx_AMD3100_Red-NG2_Green-CD31.bmp
- 8E/2_WT_3wk Hx_AMD3100_Red-NG2_White-SMA.bmp
- 8E/3_WT_6wk Hx_PBS_Merge.bmp
- 8E/3_WT_6wk Hx_PBS_Red-NG2_Green-CD31.bmp
- 8E/3_WT_6wk Hx_PBS_Red-NG2_White-SMA.bmp
- 8E/4_WT_6wk Hx_AMD3100_Merge.bmp
- 8E/4_WT_6wk Hx_AMD3100_Red-NG2_Green-CD31.bmp
- 8E/4_WT_6wk Hx_AMD3100_Red-NG2_White-SMA.bmp
