# Supplementary material for: Pericytes contribute to pulmonary vascular remodeling via HIF2α signaling
Source: EMBO Rep. 2024 Jan 19;25(2):13. doi: 10.1038/s44319-023-00054-w (PMC10897382; doi:10.1038/s44319-023-00054-w)
Supplement: Supplementary file 16 — Source Data Fig. 8 [file 44319_2023_54_MOESM16_ESM.zip › 8A/8A.xlsx]

## Sheet: Sheet1
	Figure 8A RVSP								Fulton Index
	WT norm	WT Hx	NG2 HIF2a OE (Norm)	NG2 HIF2a OE (Hx+PBS)	NG2 HIF2a OE (Hx+AMD3100)				WT norm	WT Hx	NG2 HIF2a OE (Norm)	NG2 HIF2a OE (Hx+PBS)	NG2 HIF2a OE (Hx+AMD3100)
	24.44	29.915	23.01	40.38	33.5				18.1868	30.734	32.8	52.6	25.05
	24.08	28.01	24.155	36.53	27.21				20.96	26.28	19.65	30	22
	23.88	27.04	19.34	43.2	23.89				22.62	40.1	20.48	30.56	31.49
	24.36	32.28	24.59	38.32	37.51				19.7	36.25	18.37	53.2	25.62
	23.69	31.57	23.16	32.45	24.85				20.1	34.53	19.05	42.6	23.62
	21.52	25.62	22.32	38.73	27.69				14.95	29.7	19.21	43.2	24.74
		25.73	21.41	39.96					21.68	29.5		35.5
		31.73		33.11								41.2
		33.63		37.06								37.63
												39.78
