# Supplementary material for: Pericytes contribute to pulmonary vascular remodeling via HIF2α signaling
Source: EMBO Rep. 2024 Jan 19;25(2):13. doi: 10.1038/s44319-023-00054-w (PMC10897382; doi:10.1038/s44319-023-00054-w)
Supplement: Supplementary file 16 — Source Data Fig. 8 [file 44319_2023_54_MOESM16_ESM.zip › 8D/8D.xlsx]

## Sheet: Sheet1
	Figure 8D RVSP								Fulton Index
	WT norm	3wk Hx + PBS	3wk Hx + AMD3100	6wk Hx + PBS	6wk Hx + AMD3100				WT norm	3wk Hx + PBS	3wk Hx + AMD3100	6wk Hx + PBS	6wk Hx + AMD3100
	24.44	29.91	24.28	40.52	27.22				18.18	30.734	24.4	36.55	35.97
	24.08	28.01	27.89	38.3	32.8				20.96	26.28	19.65	36.76	42.66
	23.88	27.04	28.31	36.3	34.62				22.62	40.1	21.89	47.07	39.35
	24.36	32.28	27.46	36.06	34.09				19.7	36.25	16	42.37	34.01
	23.69	31.57	24.13	33.21	27.83				20.1	34.53	17.87	51.21	46.95
	21.52	25.62	21.46	35.66	37.64				14.95	29.7	21.25	39.23	27.08
		25.73	30.68	35.76	27.92				21.68	41.67	23.67	42.6	36.29
		31.73	33.27		30.3					42.56		43.2	39.45
		33.63	28.89		21.71					29.5		35.5	35.38
		25.91	26.84		22.69							41.2	48.04
		27.27	22.12									37.63
		27.97	27.09									39.78
		27.53	18.6
		30.47
		30.54
		35.01
		38.53
		33.07
